# Supplementary material for: Purinergic System Transcript Changes in the Dorsolateral Prefrontal Cortex in Suicide and Major Depressive Disorder
Source: Int J Mol Sci. 2025 Feb 20;26(5):1826. doi: 10.3390/ijms26051826 (PMC11898938; doi:10.3390/ijms26051826)
Supplement: Supplementary file 1 [file ijms-26-01826-s001.zip]

Archive with 1 entries (1 files):
- ijms-3467447-supplementary.pdf
